# Supplementary material for: Coenzyme Q10 and Melatonin for the Treatment of Male Infertility: A Narrative Review
Source: Nutrients. 2022 Nov 1;14(21):4585. doi: 10.3390/nu14214585 (PMC9658523; doi:10.3390/nu14214585)
Supplement: Supplementary file 1 [file nutrients-14-04585-s001.zip]

Archive with 1 entries (1 files):
- nutrients-1959786-supplementary.jpg
